# Supplementary material for: Generation of porcine PK-15 cells lacking the Ifnar1 or Stat2 gene to optimize the efficiency of viral isolation
Source: PLoS One. 2023 Nov 8;18(11):e0289863. doi: 10.1371/journal.pone.0289863 (PMC10631621; doi:10.1371/journal.pone.0289863)
Supplement: S1 Dataset — (XLSX) [file pone.0289863.s001.xlsx]

## Sheet: Screening PK-15 Ifnar1_Stat2_KO
			Protocol: Luminescence Quick Read
			Result: PK-15 K/O cell 1
			Quick read
Luminescence
	Integration Time(s):		0.3
	Reading:		1		1	2	3	4	5	6	7	8	9	10	11	12
				A	25630000	24000000	20940000	24050000	30970000	30870000	31640000	33690000	12260000	14040000	11930000	11420000
				B	23100000	20840000	19880000	21710000	28300000	28610000	28440000	30540000	10920000	13370000	11810000	11720000
				C	22560000	20950000	19280000	22300000	28950000	30560000	31360000	31680000	10870000	13750000	10910000	11330000
				D	21830000	20140000	18630000	20320000	26800000	29530000	30100000	31330000	11300000	12930000	11380000	10460000
				E	20070000	18740000	16950000	19030000	26970000	27370000	30250000	28890000	10570000	11890000	10680000	6697000
				F	18680000	16860000	15500000	17390000	25200000	26360000	27640000	26710000	10070000	11640000	10620000	9516000
				G	17400000	15340000	14240000	16280000	25180000	25310000	28480000	26240000	8908000	10540000	9502000	9429000
				H	17180000	14310000	13090000	15130000	24220000	25240000	26770000	25830000	8832000	10200000	9484000	8964000
								14927500				25515000				9370000
					171.697	160.777	140.278	161.112	121.38	120.988	124.005	132.04	130.843	149.84	127.321	121.878
					154.748	139.608	133.177	145.436	110.915	112.13	111.464	119.694	116.542	142.689	126.041	125.08
					151.13	140.345	129.158	149.389	113.463	119.773	122.908	124.162	116.009	146.745	116.435	120.918
					146.24	134.919	124.803	136.125	105.036	115.736	117.97	122.791	120.598	137.994	121.451	111.633
					134.45	125.54	113.549	127.483	105.703	107.27	118.558	113.228	112.807	126.894	113.981	71.4728
					125.138	112.946	103.835	116.496	98.7654	103.312	108.328	104.684	107.471	124.226	113.34	101.558
					116.563	102.763	95.3944	109.06	98.687	99.1966	111.621	102.841	95.0694	112.487	101.409	100.63
					115.09	95.8633	87.6905	101.357	94.9246	98.9222	104.919	101.235	94.2583	108.858	101.217	95.667
					Ifnar1 k/o 1-20				Ifnar1 k/o 2-20				Ifnar1 k/o 3-9

## Sheet: Screening PK-15 Ifnar1_Stat2 KO
			Protocol: Luminescence Quick Read
			Result: PK-15 K/O cells 2
			Quick read
Luminescence
	Integration Time(s):		0.3
	Reading:		1		1	2	3	4	5	6	7	8	9	10	11	12
				A	10510000	9742000	8381000	10170000	8791000	8739000	9262000	10190000	2203000	2242000	2479000	2278000
				B	9361000	8701000	7146000	9763000	8321000	8429000	8923000	9336000	1984000	2188000	2507000	2136000
				C	9509000	9140000	7375000	9401000	8295000	8403000	8606000	8952000	2155000	2430000	2341000	2391000
				D	10090000	9831000	8354000	10440000	9183000	8938000	9714000	9857000	2467000	2443000	2689000	2349000
				E	10090000	9944000	8873000	10230000	9478000	8637000	9995000	10450000	2612000	2622000	2744000	2502000
				F	9670000	9580000	8552000	9509000	9279000	8791000	10180000	9830000	2629000	2909000	3067000	2855000
				G	9375000	10100000	8493000	9649000	9886000	9366000	10380000	10500000	3517000	3969000	3593000	3360000
				H	9301000	10160000	8780000	9232000	9794000	9710000	10580000	10430000	8686000	10210000	10050000	16020000
								9368250				10128500				11241500
					112.187	103.99	89.4617	108.558	86.7947	86.2813	91.4449	100.607	19.597	19.944	22.0522	20.2642
					99.9226	92.8775	76.2789	104.214	82.1543	83.2206	88.0979	92.1755	17.6489	19.4636	22.3013	19.001
					101.502	97.5636	78.7233	100.35	81.8976	82.9639	84.9682	88.3843	19.17	21.6163	20.8246	21.2694
					107.704	104.94	89.1735	111.44	90.665	88.246	95.9076	97.3194	21.9455	21.732	23.9203	20.8958
					107.704	106.146	94.7135	109.199	93.5775	85.2742	98.6819	103.174	23.2353	23.3243	24.4096	22.2568
					103.221	102.26	91.2871	101.502	91.6128	86.7947	100.508	97.0529	23.3866	25.8773	27.2828	25.397
					100.072	107.811	90.6573	102.997	97.6058	92.4717	102.483	103.668	31.2859	35.3067	31.9619	29.8892
					99.2821	108.451	93.7208	98.5456	96.6974	95.8681	104.458	102.977	77.2673	90.8242	89.4009	142.508
					Ifnar1 k/o 4-11				Stat2 k/o 1-20				Normal PK-15
