# Supplementary material for: Generation of porcine PK-15 cells lacking the Ifnar1 or Stat2 gene to optimize the efficiency of viral isolation
Source: PLoS One. 2023 Nov 8;18(11):e0289863. doi: 10.1371/journal.pone.0289863 (PMC10631621; doi:10.1371/journal.pone.0289863)
Supplement: S1 Text — The coding sequence of pig IFNAR1 was synthesized according to the amino acid sequence deposited in GenBank (Acc. Num. NM_213772.1) with codon optimization to pig cells. The start and stop codons are underlined. (TXT) [file pone.0289863.s003.txt]

S1 Text. Synthesized DNA for generating a plasmid expressing pig IFNAR1. The coding sequence of pig IFNAR1 was synthesized according to the amino acid sequence deposited in GenBank (Acc. Num. NM_213772.1) with codon optimization to pig cells. The start and stop codons are underlined. 

CGTGGGCCCGCGGCCGCGCCACCATGCTTGGCCTCCTTGGAGCAACCACTCTTATGCTTGTTGCCGGCGCACCGTGGGTTTTGCCCGCCGGCGGCGCTGACCTCCGCTCACCTGAGAACGTGGTTGTGAGTATTATAGATGACAACTTTATACTCAAATGGAAATCTAGTTCAGAAAGTGTGTCTAATGTTACGTTTAGCGCAGACTACCAGATCACTGGAATGGATAACTGGATCAAGCTCCCTGGATGCCAGTATGTGACATCCACTGAGTGTAATTTTAGCAGTATAAAGCTTAAGAGTGTGTATGAAAAGACGAAACTCCGGATAAGGGCCGAAACTGGGAATTCAACAAGTCCTTGGTATGAGGTCGAGCCTTTCATACCATTTCAGGAAGCACAAATTGGGCCTCCGGACGTGCATCTTGAGGCTGAGGACAAGGCGATTATCATAAACTTGTCTCCGCCCGGAACAAAGAATTCTGTTATGTGGGCGATGGACTCATCCTCATTCGTGTACTCCCTCGTTATTTGGAAGAATTCCTCTTCTCTCGAGGAAAGAACCAAAACAGTTTACGCACGCGATAAGATCCATCAGCTGAGTCCCGAAACAACTTATTGTCTCAAGGTGAAAGCTGGTTTGAGGAGCCCCCGCAAGGTGGGTGTGTACTCACCCGTCTATTGCATTAACACAACGGTTAAGCACCACCTTCCCTCACCTGAAAATCTTGAAATTAACGCCGAAAACAGGGTTTACGTGCTCAAGTGGAACTATACATACGAGAATGTTACGTTTCAAGCGCAATGGTTGCACGCCTTCCTGAAGAAGATTCCTGAGGATCACAGTGATAAATGGAAGCAAATCCCGAATTGTGAGAATGTTAAGACCACGCACTGTGTTTTCCCTCAGAATGTCTTTACTAAGGGCATATTCTTTATCCGGGTTCAAGCCAGTAATGGGAACTCTACGTCATTGTGGTCCGAAGAAAAGCGGTTCAACACGGAGATGCAGACGATTCTCTTTCCTCCCGTGATTAACATGAAGCCGATTAACGACGCATCTTTGAGAGTCGGGATCGGGGCACCCAAGGAATCTGAAGACAAGAGCGTTAACCAGCTGTACCCGTTGATCTATGAGGTCATCTTTAGGGAGAACACCAGTGATACCGAGAGGGATGTTCTGGAAAAGCGCACCGATTTTACGTTCTCCAACCTCAAACCCCTCACTGTTTATTGTGTTAAAGCGAGGGCTCTGATAGAGAACGATCGGTGGAACCGGTCTTCAGTCTTCAGTGACACCGTTTGTGAAAAAACAAAACCCGGCTCCACCTCTCAAGCCTGGCTTATCGCCGGCATACTCTCCGCTATCCTGTTGTTCCCCGCAGTGTTCTACGGCGTCAAGGTGGTGAGCAGATGTATTAATTACGTTTTCTTTCCGAGCTCCAAGCCACCCTCTACTATAGATGAGTACTTTGCCGAGCAACCACTGAAGAACCTGCTGTTGTCAACGTCCGAGGAGCAGACTGAGATTTGTTTCATAGTGGAAAACACAAATACTATTACGACTATAGAAGAGACGGATCAAATCGACGATAACCATAGTCGGTGTTCTTCTCAAACAAACCGGGATTCAGGAGTCTACTCCAACGAAGATGAGAACAGTGGGAGCAAGATCGGCGAGGAAATACTCCGCCAAGCAGCAGTGTAGGGATCCGTCGACGTTA
